# Supplementary material for: Contralateral acupuncture for migraine without aura: a randomized trial protocol with multimodal MRI
Source: Front Neurosci. 2024 Mar 15;18:1344235. doi: 10.3389/fnins.2024.1344235 (PMC10979701; doi:10.3389/fnins.2024.1344235)
Supplement: Supplementary File 1 — SPIRIT_Fillable-checklist-15-Aug-2013. [file Data_Sheet_1.zip]

Archive with 3 entries (3 files):
- Data_Sheet_1/Data Sheet 1.pdf
- Data_Sheet_1/Data Sheet 2.pdf
- Data_Sheet_1/Data Sheet 3.pdf
